# Supplementary material for: Transcriptomic Analysis Reveals Functional Interaction of mRNA-lncRNA-miRNA in Trachinotus ovatus Infected by Cryptocaryon irritans
Source: Int J Mol Sci. 2023 Nov 1;24(21):15886. doi: 10.3390/ijms242115886 (PMC10648848; doi:10.3390/ijms242115886)
Supplement: Supplementary file 1 [file ijms-24-15886-s001.zip]

Archive with 1 entries (1 files):
- ijms-2604749-supplementary.pdf
